# Supplementary material for: Characterization of Novel CYP2D6 Alleles across Sub-Saharan African Populations
Source: J Pers Med. 2022 Sep 24;12(10):1575. doi: 10.3390/jpm12101575 (PMC9605556; doi:10.3390/jpm12101575)
Supplement: Supplementary file 1 [file jpm-12-01575-s001.zip]

Archive with 3 entries (3 files):
- Supplemental Materials_FigS1_TabS1_TabS2_TabS5.pdf
- Supplemental Table S3_Comprehensive Results.xlsx
- Supplemental Table S4_ Allele Variant List.xlsx
