# Supplementary material for: Characterization of Novel CYP2D6 Alleles across Sub-Saharan African Populations
Source: J Pers Med. 2022 Sep 24;12(10):1575. doi: 10.3390/jpm12101575 (PMC9605556; doi:10.3390/jpm12101575)
Supplement: Supplementary file 1 [file jpm-12-01575-s001.zip › Supplemental Table S3_Comprehensive Results.xlsx]

## Sheet: For Supplemental
	Table S3. Summary of all experimental results (consensus diplotype, diplotype as determined by respective allele-calling algorithms, and experimental platforms used by participating laboratories). StellarPGx and Aldy diplotype calls are in brackets to indicate sample was predicted to harbour a novel allele. Information corresponding to each predicted allele is grouped by alternating row colors. D…
	Predicted Novel Feature				Sample Information		Consensus Diplotype		Novel Findings		Allele-Calling Tool Outputs				Experimental Characterization Results
	Sequence Position = 1	ATG Position = 1	Protein Impact	rs#	Sample ID	Testing Laboratory	Allele 1	Allele 2	Allele	Suballele	StellarPGx	Aldy	Cyrius	Stargazer	Sanger Sequencing	Open Array	Pharmacoscan (PS)	MinION Seq	CNV
	9096G>A	4077G>A	p.M451I	rs760940331	HG02807	CMRI	*17.003	*155.001	*155.001	-	[*17/*29]	*17/*29	*17/*29	*17/*29	*17.003/*155.001	*17/*29	-	-	2
					NA19130	PhGx	*106.002	*155.001	*155.001	-	[*106/*29]	*106/*29	*106/*29	*106/*29	*106.002/*155.001	-	-	-	2
	6012C>G	993C>G	p.D97E	rs76802407	HG02666	CMRI	*1.048	*149.001	*149.001	*1.048	[*1/*29]	*1/*29	*1/*29	*1/*29	*1.048/*149.001	*1/*29	-	-	2
					HG03442	PhGx	*2.001+*2.027	*149.001	*149.001	-	[*2/*29] CN=3	*2x2/*29	*2x2/*29	*2x2/*29	*2.001+*2.027/*149.001	-	-	-	3
	5173C>T	154C>T	p.Q52X	rs536109057	HG02840	CMRI	*17.005	*156.001	*156.001	*17.005	[*17/*29]	*17/*29	*17/*29	*17/*29	*17.005/*156.001	-	-	-	2
					HG02860	PhGx	*2.019	*156.001	*156.001	-	[*2/*29]	*2/*29	*2/*29	*2/*29	*2.019/*156.001	-	-	-	2
	7004G>A	1985G>A	p.E215K	rs567606867	HG03428	CMRI	*5.001	*153.001	*153.001	-	[*1/*5]	*1/*5	*1/*5	*1/*5	*5/*153.001	*1/*1	-	-	1
	8873G>A	3854G>A	p.E410K	rs769157652	HG03469	PhGx	*2.019	*162.001	*162.001	-	[*2/*2]	*2/*27	Not assigned	*2/*2	*2.019/*162.001	-	-	-	2
	6655T>C	1636T>C	p.W128R	rs376636053	HG03559	PhGx	*2.019	*163.001	*163.001	-	[*2/*2]	*2/*2	*2/*2	*2/*2	*2.019/*163.001	-	-	-	2
	6767C>T	1748C>T	p.A165V	rs201006451	NA18933	CMRI	*5.001	*157.001	*157.001	-	[*5/*29]	*29/*5	*29/*5	*29/*5	*5/*157.001	*29/*29	-	-	1
	5141C>T	122C>T	p.P41L	rs373243894	NA19026	PhGx	*17.003	*159.001	*159.001	-	[*2/*17]	*2/*17	*17/*2	*2x2/*17	*17.003/*159.001	-	-	-	2
	9065G>A	4046G>A	p.R441H	rs532668079	HG03313	CMRI	*29.001	*154.001	*154.001	-	[*17/*29]	[*17/*29]	Not assigned	*17/*29	*29.001/*154.001	*17/*29	-	-	2
	5992C>A 6002A>G	973C>A 983A>G	p.L91M p.H94R	rs28371703 rs28371704	NA19314	PhGx	*5.001	*160.001	*160.001	-	[*2/*5]	[*2/*5]	Not assigned	*2/*5	*5/*160.001	-	-	-	1
	8206A>C	3187A>C	p.I339L	rs141824015	NA19316	CMRI	*2.022	*158.001	*158.001	-	[*2/*41]	*2/*41x2	Not assigned	*13B/*83+*2	*2.022/*158.001	*2/*41	-	-	2
	6628G>T 7610_7611insT	1609G>T 2591_2592insT	p.V119L p.E273X	rs374616348 rs368858603	NA19468	PhGx	*1.049	*161.001	*161.001	*1.049	[*1/*2]	*1/*2	*1/*2	*1/*2	*1.049/*161.001	-	-	-	2
	5096G>A	77G>A	p.R26H	rs28371696	HG02561	RPRD	*1.024	*2.030	-	*2.030	*1/*2	*1/*2	*1/*2	*1/*2	-	-	*1/*2	*1.024/*2.030	2
					HG02562	RPRD	*1.001	*146.001x2	*146.001x2	-	*2x2/*43	*2x2/*43	Not assigned	*1/*2x2	-	-	(*2/*43)xN	*1.001/*146x2	3
					HG02563	RPRD	*2.030	*146.001x2	*146.001x2	*2.030	[*2/*43] CN=3	-	-	-	-	-	(*2/*UNK)xN	*2.030 /*146x2	3
	7471C>T	2452C>T	p.A226V	rs140900383	HG02570	CMRI	*1.024	*152.001	*152.001	-	[*1/*1]	*1/*1	*1/*1	*1/*1	*1.024/*152.001	*1/*1	-	-	2
	8299G>A 8308G>A	3280G>A 3289G>A	p.V370I p.G373S	rs61745683 rs61737946	HG02614	CMRI	*1.025	*17.003	-	-	[*1/*17]	*1/*17	*1/*17	*1/*17	*1.025/*17.003	-	-	-	2
					HG02970	CMRI	*45.004	*106.003	-	*45.004 *106.003	[*45/*106]	[*106/*45]	*106/*45	*106/*45	*45.004/*106.003	*1/*45	-	-	2
					NA18486	CMRI	*17.003	*17.003	-	-	[*17/*17]	*17/*122	*17/*17	*17/*17	*17.003/*17.003	*17/*17	-	-	2
					NA19037	CMRI	*17.003	*29.001	-	-	[*17/*29]	[*17/*29]	*17/*29	*17/*29	*17.003/*29.001	*17/*29	-	-	2
	8299G>A	3280G>A	p.V370I	rs61745683	HG02645	CMRI	*17.003	*45.001	-	-	[*17/*45]	*17/*45	*17/*45	*17/*45	*17.003/*45.001	*17/*45	-	-	2
					NA19225	CMRI	*17.002	*17.006	-	*17.006	[*17/*17]	*17/*122	*17/*17	*17/*17	*17.002/*17.006	-	-	-	2
	8308G>A	3289G>A	p.G373S	rs61737946	NA19383	CMRI	*2.011	*2.025	-	-	[*2/*2]	*2/*2	*2/*2	*2/*2	*2.011/*2.025	*2/*2	-	-	2
	Possible *36 (CYP2D6-CYP2D7 Hybrid)				HG03485	RPRD	*1.001	*36.003	-	-	[*10/*39]	*1/*36	*1/*36	*1/*10	-	-	*1/*Hybrid Loss	*1.001/*36.003	See PS
	Possible *13 (CYP2D7-CYP2D6 Hybrid)				HG03297	RPRD	*2.019	*17.003	-	-	*17/(*13)+*2	*17/*2	*17/*2	*17/*2	-	-	*2/*17	*2.019/*17.003	2
					HG03472	RPRD	*2.001	*29.001	-	-	*29/(*13)+*2	*2/*29	*2/*29	*2/*29	-	-	*2/*29	*2.001/*29.001	2
					NA18867	RPRD	*2.019	*10.002	-	-	*10/(*13)+*2	*2/*10	*2/*10	*2/*10	-	-	*2/*10	*2.019/*10.002	2
