# Supplementary material for: Characterization of Novel CYP2D6 Alleles across Sub-Saharan African Populations
Source: J Pers Med. 2022 Sep 24;12(10):1575. doi: 10.3390/jpm12101575 (PMC9605556; doi:10.3390/jpm12101575)
Supplement: Supplementary file 1 [file jpm-12-01575-s001.zip › Supplemental Table S4_ Allele Variant List.xlsx]

## Sheet: Table
						Table S4. Summary of all star alleles characterized in this study. Novel star alleles reported in this study are indicated with a dark blue header, novel suballeles are shown in the middle section (light blue header), and alleles that were identified and submitted to PharmVar as confirmatory submissions are shown in the right section (grey header). Amino acid positions for protein impact, which a…
		SNP Positions (NG_008376.4)			Novel alleles														Novel suballeles							Confirmatory alleles
		Seq Start=1	ATG Start=1	RefSeq (*1.001)	*146.001	*149.001	*152.001	*153.001	*154.001	*155.001	*156.001	*157.001	*158.001	*159.001	*160.001	*161.001	*162.001	*163.001	*1.048	*1.049	*2.030	*17.005	*17.006	*45.004	*106.003	*1.024	*2.022	*36.003
		3426	-1594	T	-	C	-	-	-	C	C	C	-	-	-	-	-	-	-	-	-	-	-	-	-	-	-	-
		3436	-1584	C	-	-	-	-	-	-	-	-	-	G	-	-	G	-	-	-	-	-	-	-	-	-	G	-
		3477	-1543	G	-	-	-	-	-	-	-	-	-	-	-	-	-	-	-	-	-	-	-	A	-	-	-	-
		3594	-1426	C	-	-	-	-	-	-	-	-	-	-	-	-	-	-	-	-	-	-	-	-	-	-	-	T
		3602	-1418	T	-	A	-	-	-	A	A	A	-	-	-	-	-	-	-	-	-	-	-	-	-	-	-	-
		3612	-1408	G	-	A	-	-	-	A	A	A	-	-	-	-	-	-	-	-	-	-	-	-	-	-	-	-
		3694	-1326	C	T	-	-	-	-	-	-	-	-	-	-	-	-	-	-	-	-	-	-	-	-	-	-	-
		3722	-1298	G	-	-	-	-	-	-	-	-	-	-	A	-	-	A	-	-	-	-	-	A	-	-	-	-
		3926_3927	-1094_-1093	:	-	-	-	-	-	-	-	-	-	-	-	-	-	-	-	-	-	-	-	insA	-	-	-	-
		4020	-1000	G	-	-	-	-	-	-	-	-	-	-	-	-	-	-	-	-	-	-	-	-	-	-	-	A
		4280	-740	C	T	T	-	-	T	T	T	T	T	T	T	T	T	T	-	-	T	T	T	T	-	-	T	-
		4325_4330	-695_-692	TGTG	-	-	-	-	-	-	-	-	-	-	-	-	-	-	-	-	-	-	-	del	-	-	-	-
		4342	-678	G	-	-	-	-	-	-	-	-	A	A	-	A	A	-	-	-	A	-	-	-	-	-	A	-
		4432	-588	G	A	-	-	-	-	-	-	-	-	-	-	-	-	-	-	-	-	-	-	-	-	-	-	-
		4456	-564	G	-	-	-	-	-	-	-	-	-	-	-	-	-	-	-	-	-	A	-	-	-	-	-	-
		4844	-176	G	A	A	-	-	-	A	A	A	-	-	-	-	-	-	-	-	-	-	-	-	-	-	-	-
		4912_4916	-108_-104	AAGGG	-	-	-	-	-	-	-	-	-	-	-	-	-	-	-	-	-	-	-	-	del	-	-	-
		4976_4977	-44_-43	:	-	-	-	-	-	-	-	-	-	-	-	-	-	-	insG	insG	-	-	-	-	-	insG	-	-
		5025	6	G	-	-	-	-	-	-	-	-	-	-	-	C	-	-	-	-	-	-	-	-	-	-	-	-
	p.R26H	5096	77	G	A	-	-	-	-	-	-	-	-	-	-	-	-	-	-	-	-	-	-	-	-	-	-	-
	p.P34S	5119	100	C	-	-	-	-	-	-	-	-	-	-	-	-	-	-	-	-	-	-	-	-	-	-	-	T
	p.P41L	5154	122	C	-	-	-	-	-	-	-	-	-	T	-	-	-	-	-	-	-	-	-	-	-	-	-	-
	p.Q52X	5173	154	C	-	-	-	-	-	-	T	-	-	-	-	-	-	-	-	-	-	-	-	-	-	-	-	-
		5233	214	G	-	-	-	-	C	-	-	-	C	C	-	C	C	-	-	-	C	C	C	-	-	-	C	-	Intron 1 Conversion
		5240	221	C	-	-	-	-	A	-	-	-	A	A	-	A	A	-	-	-	A	A	A	-	-	-	A	-
		5242	223	C	-	-	-	-	G	-	-	-	G	G	-	G	G	-	-	-	G	G	G	-	-	-	G	-
		5246	227	T	-	-	-	-	C	-	-	-	C	C	-	C	C	-	-	-	C	C	C	-	-	-	C	-
		5251	232	G	-	-	-	-	C	-	-	-	C	C	-	C	C	-	-	-	C	C	C	-	-	-	C	-
		5252	233	A	-	-	-	-	C	-	-	-	C	C	-	C	C	-	-	-	C	C	C	-	-	-	C	-
		5264	245	A	-	-	-	-	G	-	-	-	G	G	-	G	G	-	-	-	G	G	G	-	-	-	G	-
		5329	310	G	T	T	T	T	T	T	T	T	T	T	T	T	T	T	-	-	T	T	T	T	-	-	T	T
		5672	653	C	-	-	-	-	-	-	-	-	-	-	-	-	-	-	-	-	-	-	T	-	-	-	-	-
		5762	743	C	del	del	-	-	-	del	del	del	-	-	-	-	-	-	-	-	-	-	-	-	-	-	-	-
		5764	745	C	G	G	-	-	-	G	G	G	G	G	G	G	G	G	-	-	G	-	-	G	-	-	G	-
		5861	842	T	G	G	G	G	G	G	G	G	G	G	G	G	G	G	-	-	G	G	G	G	-	-	G	G
	p.L91M	5992	973	C	-	-	-	-	-	-	-	-	-	-	A	-	-	-	-	-	-	-	-	-	-	-	-	-
	p.H94R	6002	983	A	-	-	-	-	-	-	-	-	-	-	G	-	-	-	-	-	-	-	-	-	-	-	-	-
	p.D97E	6012	993	C	-	G	-	-	-	-	-	-	-	-	-	-	-	-	-	-	-	-	-	-	-	-	-	-
	p.T107I	6041	1022	C	-	-	-	-	T	-	-	-	-	-	-	-	-	-	-	-	-	T	T	-	-	-	-	-
		6057	1038	C	-	-	-	-	-	-	-	-	-	-	-	-	-	-	-	-	-	-	-	-	-	-	-	T
		6085	1066	T	-	-	G	G	-	-	-	-	-	-	-	-	-	-	-	-	-	-	-	-	-	-	-	-
		6168	1149	C	-	-	-	-	-	-	-	-	-	G	-	-	G	-	-	-	-	-	-	-	-	-	G	-
		6197	1178	G	-	-	-	-	-	-	-	-	-	C	-	-	C	-	-	-	-	-	-	-	-	-	C	-
		6389	1370	G	A	-	-	-	-	-	-	-	-	-	-	-	-	-	-	-	-	-	-	-	-	-	-	-
		6597	1578	C	-	-	-	-	-	-	-	-	-	-	-	-	-	-	-	-	T	-	-	-	-	-	-	-
	p.V119L	6628	1609	G	-	-	-	-	-	-	-	-	-	-	-	T	-	-	-	-	-	-	-	-	-	-	-	-
	p.W128R	6655	1636	T	-	-	-	-	-	-	-	-	-	-	-	-	-	C	-	-	-	-	-	-	-	-	-	-
	p.V136I	6679	1660	G	-	A	-	-	-	A	A	A	-	-	-	-	-	-	-	-	-	-	-	-	-	-	-	-
		6681	1662	G	-	C	-	-	C	C	C	C	C	C	C	C	C	C	-	-	C	C	C	C	-	-	C	C
	p.E155K	6736	1717	G	-	-	-	-	-	-	-	-	-	-	-	-	-	-	-	-	-	-	-	A	-	-	-	-
	p.A165V	6767	1748	C	-	-	-	-	-	-	-	T	-	-	-	-	-	-	-	-	-	-	-	-	-	-	-	-
		6803	1784	A	C	-	-	-	-	-	-	-	-	-	-	-	-	-	-	-	-	-	-	-	-	-	-	-
	p.E215K	7004	1985	G	-	-	-	A	-	-	-	-	-	-	-	-	-	-	-	-	-	-	-	-	-	-	-	-
		7117	2098	A	-	-	-	-	-	-	-	-	-	-	-	-	-	-	-	-	-	-	-	-	-	-	-	G
		7143	2124	C	T	T	-	-	-	T	T	T	-	-	-	-	-	-	-	-	-	-	-	-	-	-	-	-
		7231	2212	C	-	-	-	-	-	-	-	-	-	-	-	-	-	-	T	-	-	-	-	-	-	-	-	-
		7235	2216	A	G	G	-	-	-	G	G	G	-	-	-	-	-	-	-	-	-	-	-	-	-	-	-	-
		7298	2279	G	-	-	-	-	-	-	-	-	-	-	A	-	-	-	-	-	-	-	-	-	-	-	-	-
		7312	2293	G	-	-	-	-	-	A	A	A	-	-	-	-	-	-	-	-	-	-	-	-	-	-	-	-
	p.A226V	7471	2452	C	-	-	T	-	-	-	-	-	-	-	-	-	-	-	-	-	-	-	-	-	-	-	-	-
		7490	2471	T	-	C	-	-	-	-	-	-	-	-	-	-	-	-	-	-	-	-	-	-	-	-	-	-
		7595	2576	C	A	-	-	-	-	-	-	-	-	-	-	-	-	-	-	-	-	-	-	A	-	-	-	-
	p.E273X	7610_7611	2591_2592	:	-	-	-	-	-	-	-	-	-	-	-	insT	-	-	-	-	-	-	-	-	-	-	-	-
		7622	2603	G	-	-	-	-	-	-	-	-	-	-	-	-	-	-	-	-	-	T	-	-	-	-	-	-
		7681	2662	G	-	-	-	-	-	-	-	-	-	-	-	-	-	-	-	-	-	-	-	A	-	-	-	-
	p.R296C	7870	2851	C	T	T	-	-	T	T	T	T	T	T	T	T	T	T	-	-	T	T	T	T	-	-	T	-
	splice defect	8008	2989	G	-	-	-	-	-	-	-	-	A	-	-	-	-	-	-	-	-	-	-	-	-	-	-	-
		8021	3002	G	-	-	-	-	-	-	-	-	-	-	-	A	-	-	-	-	-	-	-	-	-	-	-	-
	p.V338M	8203	3184	G	-	A	-	-	-	A	A	A	-	-	-	-	-	-	-	-	-	-	-	-	-	-	-	-
	p.I339L	8206	3187	A	-	-	-	-	-	-	-	-	C	-	-	-	-	-	-	-	-	-	-	-	-	-	-	-
		8274	3255	T	-	-	-	-	-	-	-	-	-	-	-	-	-	-	-	-	-	-	-	C	-	-	-	-
		8404	3385	A	C	C	-	-	C	C	C	C	C	C	C	C	C	C	-	-	C	C	C	C	-	-	C	C
		8459	3440	G	-	-	-	-	-	-	-	-	-	-	-	-	-	-	-	-	-	-	A	-	-	-	-	-
		8565_8566	3546_3547	:	insA	-	-	-	-	-	-	-	-	-	-	-	-	-	-	-	-	-	-	-	-	-	-	-
		8572	3553	C	T	-	-	-	-	-	-	-	-	-	-	-	-	-	-	-	-	-	-	-	-	-	-	-
		8602	3583	A	-	-	-	-	-	-	-	-	-	-	-	-	-	-	-	-	-	-	-	-	-	-	-	G
		8604	3585	G	-	-	-	-	A	-	-	-	A	A	A	A	A	A	-	-	T	A	A	A	-	-	A	-
		8655	3636	C	-	-	-	-	-	-	-	-	-	-	-	-	-	-	-	T	-	-	-	-	-	-	-	-
		8810	3791	C	-	-	-	-	T	-	-	-	T	T	T	T	T	T	-	-	T	T	T	T	-	-	T	-
	p.E410K	8873	3854	G	-	-	-	-	-	-	-	-	-	-	-	-	A	-	-	-	-	-	-	-	-	-	-	-
	p.E418K	8897	3878	G	-	-	-	-	-	-	-	-	-	-	-	-	-	-	-	-	-	-	-	-	A	-	-	-
		9046	4027	C	-	-	-	-	-	-	-	-	-	-	-	-	-	-	-	-	-	-	-	T	-	-	-	-
		9053	4034	C	-	-	-	-	-	-	-	-	-	-	T	-	-	-	-	-	-	-	-	-	-	-	-	-
	p.R441H	9065	4046	G	-	-	-	-	A	-	-	-	-	-	-	-	-	-	-	-	-	-	-	-	-	-	-	-
	p.M451I	9096	4077	G	-	-	-	-	-	A	-	-	-	-	-	-	-	-	-	-	-	-	-	-	-	-	-	-
		9144	4125	G	-	-	-	-	-	-	-	-	-	-	-	-	-	-	-	-	-	-	-	-	-	-	-	C	Exon 9 Conversion
	p.P469A	9148	4129	C	-	-	-	-	-	-	-	-	-	-	-	-	-	-	-	-	-	-	-	-	-	-	-	G
	p.T470A	9151	4132	A	-	-	-	-	-	-	-	-	-	-	-	-	-	-	-	-	-	-	-	-	-	-	-	G
		9153	4134	T	-	-	-	-	-	-	-	-	-	-	-	-	-	-	-	-	-	-	-	-	-	-	-	C
	p.H478S	9175	4156	C	-	-	-	-	-	-	-	-	-	-	-	-	-	-	-	-	-	-	-	-	-	-	-	T
		9176	4157	A	-	-	-	-	-	-	-	-	-	-	-	-	-	-	-	-	-	-	-	-	-	-	-	C
	p.G479R	9178	4159	G	-	-	-	-	-	-	-	-	-	-	-	-	-	-	-	-	-	-	-	-	-	-	-	C
	p.F481V	9184	4165	T	-	-	-	-	-	-	-	-	-	-	-	-	-	-	-	-	-	-	-	-	-	-	-	G
		9186	4167	T	-	-	-	-	-	-	-	-	-	-	-	-	-	-	-	-	-	-	-	-	-	-	-	C
		9187	4168	G	-	-	-	-	-	-	-	-	-	-	-	-	-	-	-	-	-	-	-	-	-	-	-	A
	p.A482S	9188	4169	C	-	-	-	-	-	-	-	-	-	-	-	-	-	-	-	-	-	-	-	-	-	-	-	G
		9189	4170	T	-	-	-	-	-	-	-	-	-	-	-	-	-	-	-	-	-	-	-	-	-	-	-	C
		9192	4173	C	-	-	-	-	-	-	-	-	-	-	-	-	-	-	-	-	-	-	-	-	-	-	-	T
	p.S486T	9200	4181	G	C	C	-	-	C	C	C	C	C	C	C	C	C	C	-	-	C	C	C	C	-	-	C	C
		9421	4402	C	-	-	-	-	-	-	-	-	-	-	-	-	-	-	-	-	-	-	-	-	-	-	-	T
		9501	4482	G	-	-	-	-	-	-	-	-	A	A	-	A	A	-	-	-	A	-	-	-	-	-	A	-
